# Supplementary material for: Activating KRAS Mutations Expressed in 3D Endothelial Spheroids Induce Blebbing Morphologies Associated with Amoeboid-like Migration
Source: Cells. 2025 Dec 22;15(1):22. doi: 10.3390/cells15010022 (PMC12784968; doi:10.3390/cells15010022)
Supplement: Supplementary file 1 [file cells-15-00022-s001.zip]

Archive with 4 entries (4 files):
- cells-4020381-resubmit-Supplementary material_CELLS_REVISED.pdf
- Mcrobb et al Supplementary Video S1.mp4
- Mcrobb et al Supplementary Video S2.mp4
- Mcrobb et al Supplementary Video S3.mp4
